# Supplementary material for: Exosomal miR-200c-3p negatively regulates the migraion and invasion of lipopolysaccharide (LPS)-stimulated colorectal cancer (CRC)
Source: BMC Mol Cell Biol. 2020 Jun 29;21:48. doi: 10.1186/s12860-020-00291-0 (PMC7325272; doi:10.1186/s12860-020-00291-0)
Supplement: Supplementary file 1 — Additional file 1: Table S1. Full list of differentially expressed exosomal miRNAs after LPS stimulation in HCT-116 cells. [file 12860_2020_291_MOESM1_ESM.xlsx]

## Sheet: All
Additional file 1: Table S1. Full list of differentially expressed exosomal miRNAs after LPS stimulation in HCT-116 cells.
ranked by fold change
miRNA ID	Relative expression_control group	Relative expression_LPS group	Fold change (FC)	log2 (FC)_LPS vs Control	p-value	Adjusted p-value	Sequence
hsa-miR-320b	0	3.10856	3108.56	11.602	3.26562e-13	1.53121e-11	AAAAGCTGGGTTGAGAGGGCAA
hsa-miR-200b-5p	0	1.61995	1619.95	10.6617	3.56699e-07	1.00351e-05	CATCTTACTGGGCAGCATTGGA
hsa-miR-1255a	0	1.05078	1050.78	10.0372	7.26235e-05	0.00113508	AGGATGAGCAAAGAAAGTAGATT
hsa-miR-548e-3p	0	1.007	1007	9.97585	0.000109314	0.00151976	AAAAACTGAGACTACTTTTGCA
hsa-miR-6529-5p	0	0.963216	963.216	9.91172	0.000164541	0.00210413	GAGAGATCAGAGGCGCAGAGTG
hsa-miR-148a-5p	0	0.919434	919.434	9.8446	0.000247669	0.00275043	AAAGTTCTGAGACACTCCGACT
hsa-miR-302c-3p	0	0.875651	875.651	9.77421	0.000372795	0.00393298	TAAGTGCTTCCATGTTTCAGTGG
novel31_mature	0	0.831869	831.869	9.70021	0.000561135	0.00577559	AGGAGAAACCCAGGCAGAAAG
hsa-miR-125b-1-3p	0	0.744303	744.303	9.53975	0.00127135	0.0114151	ACGGGTTAGGCTCTTGGGAGCT
hsa-miR-577	0	0.656738	656.738	9.35917	0.00288045	0.0210996	TAGATAAAATATTGGTACCTG
hsa-miR-3613-5p	0	0.612956	612.956	9.25964	0.00433569	0.0299944	TGTTGTACTTTTTTTTTTGTTC
novel32_mature	0	0.437826	437.826	8.77421	0.0222562	0.115952	GGATGGGGACAAAGAGAA
hsa-miR-4484	0	0.394043	394.043	8.62221	0.0335003	0.160128	AAAAGGCGGGAGAAGCCCCA
hsa-miR-7976	0	0.394043	394.043	8.62221	0.0335003	0.160128	TGCCCTGAGACTTTTGCTC
novel34_mature	0	0.35026	350.26	8.45228	0.0504251	0.212794	AGCCTGGAGGCCGAGGAGA
hsa-let-7a-3p	0	0.306478	306.478	8.25964	0.0759006	0.260407	CTATACAATCTACTGTCTTTC
hsa-miR-379-5p	0	0.218913	218.913	7.77421	0.171965	0.468231	TGGTAGACTATGGAACGTAGG
hsa-miR-409-5p	0	0.218913	218.913	7.77421	0.171965	0.468231	AGGTTACCCGAGCAACTTTGCAT
hsa-miR-204-3p	0	0.17513	175.13	7.45228	0.258845	0.510432	GCTGGGAAGGCAAAGGGACGT
hsa-miR-3177-3p	0	0.17513	175.13	7.45228	0.258845	0.510432	TGCACGGCACTGGGGACACGT
hsa-miR-340-5p	0	0.17513	175.13	7.45228	0.258845	0.510432	TTATAAAGCAATGAGACTGATT
hsa-miR-455-5p	0	0.17513	175.13	7.45228	0.258845	0.510432	TATGTGCCTTTGGACTACATCG
hsa-miR-1268a	0	0.131348	131.348	7.03725	0.389617	0.690833	CGGGCGTGGTGGTGGGGG
hsa-miR-29c-3p	0	0.131348	131.348	7.03725	0.389617	0.690833	TAGCACCATTTGAAATCGGTTA
hsa-miR-331-3p	0	0.131348	131.348	7.03725	0.389617	0.690833	GCCCCTGGGCCTATCCTAGAA
hsa-miR-3944-5p	0	0.131348	131.348	7.03725	0.389617	0.690833	TGTGCAGCAGGCCAACCGAGA
hsa-miR-4685-3p	0	0.131348	131.348	7.03725	0.389617	0.690833	TCTCCCTTCCTGCCCTGGCTAG
hsa-miR-485-5p	0	0.131348	131.348	7.03725	0.389617	0.690833	AGAGGCTGGCCGTGATGAATTC
hsa-miR-663b	0	0.131348	131.348	7.03725	0.389617	0.690833	GGTGGCCCGGCCGTGCCTGAGG
hsa-miR-942-5p	0	0.131348	131.348	7.03725	0.389617	0.690833	TCTTCTCTGTTTTGGCCATGTG
hsa-miR-1307-3p	0	0.0875651	87.5651	6.45228	0.586456	0.834803	ACTCGGCGTGGCGTCGGTCGTG
hsa-miR-181a-3p	0	0.0875651	87.5651	6.45228	0.586456	0.834803	ACCATCGACCGTTGATTGTACC
hsa-miR-22-5p	0	0.0875651	87.5651	6.45228	0.586456	0.834803	AGTTCTTCAGTGGCAAGCTTTA
hsa-miR-32-5p	0	0.0875651	87.5651	6.45228	0.586456	0.834803	TATTGCACATTACTAAGTTGCA
hsa-miR-382-5p	0	0.0875651	87.5651	6.45228	0.586456	0.834803	GAAGTTGTTCGTGGTGGATTCG
hsa-miR-3940-3p	0	0.0875651	87.5651	6.45228	0.586456	0.834803	CAGCCCGGATCCCAGCCCACTT
hsa-miR-4443	0	0.0875651	87.5651	6.45228	0.586456	0.834803	TTGGAGGCGTGGGTTTT
hsa-miR-493-5p	0	0.0875651	87.5651	6.45228	0.586456	0.834803	TTGTACATGGTAGGCTTTCATT
hsa-miR-495-3p	0	0.0875651	87.5651	6.45228	0.586456	0.834803	AAACAAACATGGTGCACTTCTT
hsa-miR-939-5p	0	0.0875651	87.5651	6.45228	0.586456	0.834803	TGGGGAGCTGAGGCTCTGGGGGTG
novel33_mature	0	0.0875651	87.5651	6.45228	0.586456	0.834803	TCAGCCGCTGTGGATGGGGAGTGG
hsa-miR-1228-5p	0	0.0437826	43.7826	5.45228	0.882742	0.915275	GTGGGCGGGGGCAGGTGTGTG
hsa-miR-1229-3p	0	0.0437826	43.7826	5.45228	0.882742	0.915275	CTCTCACCACTGCCCTCCCACAG
hsa-miR-125a-3p	0	0.0437826	43.7826	5.45228	0.882742	0.915275	ACAGGTGAGGTTCTTGGGAGCC
hsa-miR-1260b	0	0.0437826	43.7826	5.45228	0.882742	0.915275	ATCCCACCACTGCCACCAT
hsa-miR-1271-5p	0	0.0437826	43.7826	5.45228	0.882742	0.915275	CTTGGCACCTAGCAAGCACTCA
hsa-miR-129-5p	0	0.0437826	43.7826	5.45228	0.882742	0.915275	CTTTTTGCGGTCTGGGCTTGC
hsa-miR-1294	0	0.0437826	43.7826	5.45228	0.882742	0.915275	TGTGAGGTTGGCATTGTTGTCT
hsa-miR-1296-5p	0	0.0437826	43.7826	5.45228	0.882742	0.915275	TTAGGGCCCTGGCTCCATCTCC
hsa-miR-142-3p	0	0.0437826	43.7826	5.45228	0.882742	0.915275	TGTAGTGTTTCCTACTTTATGGA
hsa-miR-143-5p	0	0.0437826	43.7826	5.45228	0.882742	0.915275	GGTGCAGTGCTGCATCTCTGGT
hsa-miR-1468-5p	0	0.0437826	43.7826	5.45228	0.882742	0.915275	CTCCGTTTGCCTGTTTCGCTG
hsa-miR-146b-3p	0	0.0437826	43.7826	5.45228	0.882742	0.915275	GCCCTGTGGACTCAGTTCTGGT
hsa-miR-1538	0	0.0437826	43.7826	5.45228	0.882742	0.915275	CGGCCCGGGCTGCTGCTGTTCCT
hsa-miR-186-3p	0	0.0437826	43.7826	5.45228	0.882742	0.915275	GCCCAAAGGTGAATTTTTTGGG
hsa-miR-193b-5p	0	0.0437826	43.7826	5.45228	0.882742	0.915275	CGGGGTTTTGAGGGCGAGATGA
hsa-miR-194-5p	0	0.0437826	43.7826	5.45228	0.882742	0.915275	TGTAACAGCAACTCCATGTGGA
hsa-miR-210-3p	0	0.0437826	43.7826	5.45228	0.882742	0.915275	CTGTGCGTGTGACAGCGGCTGA
hsa-miR-218-5p	0	0.0437826	43.7826	5.45228	0.882742	0.915275	TTGTGCTTGATCTAACCATGT
hsa-miR-223-5p	0	0.0437826	43.7826	5.45228	0.882742	0.915275	CGTGTATTTGACAAGCTGAGTT
hsa-miR-224-3p	0	0.0437826	43.7826	5.45228	0.882742	0.915275	AAAATGGTGCCCTAGTGACTACA
hsa-miR-2355-3p	0	0.0437826	43.7826	5.45228	0.882742	0.915275	ATTGTCCTTGCTGTTTGGAGAT
hsa-miR-302a-5p	0	0.0437826	43.7826	5.45228	0.882742	0.915275	ACTTAAACGTGGATGTACTTGCT
hsa-miR-30b-3p	0	0.0437826	43.7826	5.45228	0.882742	0.915275	CTGGGAGGTGGATGTTTACTTC
hsa-miR-30d-3p	0	0.0437826	43.7826	5.45228	0.882742	0.915275	CTTTCAGTCAGATGTTTGCTGC
hsa-miR-3115	0	0.0437826	43.7826	5.45228	0.882742	0.915275	ATATGGGTTTACTAGTTGGT
hsa-miR-3154	0	0.0437826	43.7826	5.45228	0.882742	0.915275	CAGAAGGGGAGTTGGGAGCAGA
hsa-miR-324-3p	0	0.0437826	43.7826	5.45228	0.882742	0.915275	CCCACTGCCCCAGGTGCTGCTGG
hsa-miR-324-5p	0	0.0437826	43.7826	5.45228	0.882742	0.915275	CGCATCCCCTAGGGCATTGGTG
hsa-miR-330-5p	0	0.0437826	43.7826	5.45228	0.882742	0.915275	TCTCTGGGCCTGTGTCTTAGGC
hsa-miR-338-3p	0	0.0437826	43.7826	5.45228	0.882742	0.915275	TCCAGCATCAGTGATTTTGTTG
hsa-miR-34c-5p	0	0.0437826	43.7826	5.45228	0.882742	0.915275	AGGCAGTGTAGTTAGCTGATTGC
hsa-miR-3679-5p	0	0.0437826	43.7826	5.45228	0.882742	0.915275	TGAGGATATGGCAGGGAAGGGGA
hsa-miR-377-5p	0	0.0437826	43.7826	5.45228	0.882742	0.915275	AGAGGTTGCCCTTGGTGAATTC
hsa-miR-378a-5p	0	0.0437826	43.7826	5.45228	0.882742	0.915275	CTCCTGACTCCAGGTCCTGTGT
hsa-miR-410-3p	0	0.0437826	43.7826	5.45228	0.882742	0.915275	AATATAACACAGATGGCCTGT
hsa-miR-431-5p	0	0.0437826	43.7826	5.45228	0.882742	0.915275	TGTCTTGCAGGCCGTCATGCA
hsa-miR-450a-1-3p	0	0.0437826	43.7826	5.45228	0.882742	0.915275	ATTGGGAACATTTTGCATGTAT
hsa-miR-454-5p	0	0.0437826	43.7826	5.45228	0.882742	0.915275	ACCCTATCAATATTGTCTCTGC
hsa-miR-4646-5p	0	0.0437826	43.7826	5.45228	0.882742	0.915275	ACTGGGAAGAGGAGCTGAGGGA
hsa-miR-4723-5p	0	0.0437826	43.7826	5.45228	0.882742	0.915275	TGGGGGAGCCATGAGATAAGAGCA
hsa-miR-4797-3p	0	0.0437826	43.7826	5.45228	0.882742	0.915275	TCTCAGTAAGTGGCACTCTGT
hsa-miR-487b-3p	0	0.0437826	43.7826	5.45228	0.882742	0.915275	AATCGTACAGGGTCATCCACTT
hsa-miR-491-5p	0	0.0437826	43.7826	5.45228	0.882742	0.915275	AGTGGGGAACCCTTCCATGAGG
hsa-miR-5001-3p	0	0.0437826	43.7826	5.45228	0.882742	0.915275	TTCTGCCTCTGTCCAGGTCCTT
hsa-miR-548o-3p	0	0.0437826	43.7826	5.45228	0.882742	0.915275	CCAAAACTGCAGTTACTTTTGC
hsa-miR-548t-3p>hsa-miR-548aa	0	0.0437826	43.7826	5.45228	0.882742	0.915275	AAAAACCACAATTACTTTTGCACCA
hsa-miR-561-5p	0	0.0437826	43.7826	5.45228	0.882742	0.915275	ATCAAGGATCTTAAACTTTGCC
hsa-miR-598-3p	0	0.0437826	43.7826	5.45228	0.882742	0.915275	TACGTCATCGTTGTCATCGTCA
hsa-miR-615-5p	0	0.0437826	43.7826	5.45228	0.882742	0.915275	GGGGGTCCCCGGTGCTCGGATC
hsa-miR-624-5p	0	0.0437826	43.7826	5.45228	0.882742	0.915275	TAGTACCAGTACCTTGTGTTCA
hsa-miR-6509-5p	0	0.0437826	43.7826	5.45228	0.882742	0.915275	ATTAGGTAGTGGCAGTGGAAC
hsa-miR-6513-3p	0	0.0437826	43.7826	5.45228	0.882742	0.915275	TCAAGTGTCATCTGTCCCTAG
hsa-miR-663a	0	0.0437826	43.7826	5.45228	0.882742	0.915275	AGGCGGGGCGCCGCGGGACCGC
hsa-miR-6747-3p	0	0.0437826	43.7826	5.45228	0.882742	0.915275	TCCTGCCTTCCTCTGCACCAG
hsa-miR-6803-3p	0	0.0437826	43.7826	5.45228	0.882742	0.915275	TCCCTCGCCTTCTCACCCTCAG
hsa-miR-6809-5p	0	0.0437826	43.7826	5.45228	0.882742	0.915275	TGGCAAGGAAAGAAGAGGATCA
hsa-miR-6837-3p	0	0.0437826	43.7826	5.45228	0.882742	0.915275	CCTTCACTGTGACTCTGCTGCAG
hsa-miR-889-3p	0	0.0437826	43.7826	5.45228	0.882742	0.915275	TTAATATCGGACAACCATTGT
hsa-miR-95-3p	0	0.0437826	43.7826	5.45228	0.882742	0.915275	TTCAACGGGTATTTATTGAGCA
hsa-miR-9903	0	0.0437826	43.7826	5.45228	0.882742	0.915275	TTATCCTCCAGTAGACTAGGGA
novel15_mature	0	0.0437826	43.7826	5.45228	0.882742	0.915275	CGTCTTTCCTCGTCTTGCCCG
novel16_mature	0	0.0437826	43.7826	5.45228	0.882742	0.915275	ACTGAGCTGGGGGGCAGGGTG
novel22_mature>novel38_mature	0	0.0437826	43.7826	5.45228	0.882742	0.915275	GGGGGGCTGGGACCATGGCC
novel23_mature	0	0.0437826	43.7826	5.45228	0.882742	0.915275	GGGTGGAGCAGTCTGGCA
novel24_mature	0	0.0437826	43.7826	5.45228	0.882742	0.915275	CGGCTCAGCGACTGCTCGCGC
novel29_mature	0	0.0437826	43.7826	5.45228	0.882742	0.915275	CGTGGTCTTCGGGGAGAG
novel36_mature	0	0.0437826	43.7826	5.45228	0.882742	0.915275	GTCTGGGAGAGGAGGGGC
novel37_mature	0	0.0437826	43.7826	5.45228	0.882742	0.915275	TAGGCAGAAGAGGATTCCCAGG
novel39_mature	0	0.0437826	43.7826	5.45228	0.882742	0.915275	ACTGAGGGGATGAAGGATCAGG
novel40_mature	0	0.0437826	43.7826	5.45228	0.882742	0.915275	TCAGAGATACAAACCATGGCTAT
novel7_mature>novel8_mature	0	0.0437826	43.7826	5.45228	0.882742	0.915275	TCGGCGGCGTCGCGGCGGGTCT
hsa-miR-145-3p	0.0558859	1.26969	22.7194	4.50585	0.000104041	0.00151398	GGATTCCTGGAAATACTGTTCT
hsa-miR-576-5p	0.0558859	1.18213	21.1525	4.40276	0.000221428	0.00252547	ATTCTAATTTCTCCACGTCTTT
hsa-miR-203a-3p	0.0558859	0.744303	13.3183	3.73533	0.00895227	0.0524702	GTGAAATGTTTAGGACCACTAG
hsa-miR-450a-5p	0.0558859	0.744303	13.3183	3.73533	0.00895227	0.0524702	TTTTGCGATGTGTTCCTAATAT
hsa-miR-375-3p	0.111772	1.40104	12.5348	3.64787	0.000207467	0.00243198	TTTGTTCGTTCGGCTCGCGTGA
hsa-miR-302b-3p	0.726517	8.31869	11.4501	3.51729	2.18381e-20	2.30392e-18	TAAGTGCTTCCATGTTTTAGTAG
hsa-miR-877-5p	0.0558859	0.612956	10.968	3.45523	0.0261643	0.129898	GTAGAGGAGATGGCGCAGGG
hsa-miR-30c-1-3p	0.0558859	0.569173	10.1846	3.34831	0.0371924	0.16697	CTGGGAGAGGGTTGTTTACTCC
hsa-miR-2110	0.167658	1.31348	7.83427	2.9698	0.00170836	0.0133505	TTGGGGAAACGGCCGCTGAGTG
hsa-miR-130b-3p	0.0558859	0.394043	7.05084	2.8178	0.145942	0.448583	CAGTGCAATGATGAAAGGGCAT
hsa-miR-429	0.223544	1.40104	6.26742	2.64787	0.00294994	0.0210996	TAATACTGTCTGGTAAAACCGT
hsa-miR-335-5p	1.1736	6.74251	5.74513	2.52234	7.18213e-11	2.75532e-09	TCAAGAGCAATAACGAAAAATGT
hsa-miR-181b-5p	0.167658	0.963216	5.74513	2.52234	0.0208606	0.110911	AACATTCATTGCTGTCGGTGGGT
hsa-miR-499a-5p	0.167658	0.919434	5.48399	2.45523	0.02809	0.137837	TTAAGACTTGCAGTGATGTTT
novel20_mature	0.111772	0.569173	5.09228	2.34831	0.114389	0.371325	ATGGAGAACCTCATGCCCT
hsa-miR-101-3p	0.223544	1.13835	5.09228	2.34831	0.0172648	0.093407	TACAGTACTGTGATAACTGAA
hsa-miR-1180-3p	0.447087	2.05778	4.60263	2.20246	0.00196604	0.0150849	TTTCCGGCTCGCGTGGGTGTGT
hsa-miR-1908-5p	0.111772	0.481608	4.30885	2.1073	0.204267	0.468231	CGGCGGGGACGGCGATTGGTC
hsa-miR-124-3p	0.167658	0.700521	4.17828	2.06291	0.115933	0.373463	TAAGGCACGCGGTGAATGCCAA
hsa-miR-500a-3p	0.447087	1.7513	3.91714	1.9698	0.0116997	0.0658304	ATGCACCTGGGCAAGGATTCTG
novel13_mature	0.0558859	0.218913	3.91714	1.9698	0.518279	0.793951	GCCTGGATGGGGGAGAGG
hsa-miR-10b-5p	8.49466	32.3115	3.80374	1.92742	3.44575e-28	7.27054e-26	TACCCTGTAGAACCGAATTTGTG
hsa-miR-92b-3p	1.34126	4.59717	3.42749	1.77715	0.000198693	0.00239567	TATTGCACTCGTCCCGGCCTCC
hsa-miR-221-5p	0.391202	1.31348	3.35754	1.74741	0.0622596	0.245547	ACCTGGCATACAATGTAGATTT
hsa-miR-615-3p	0.223544	0.744303	3.32957	1.73533	0.184815	0.468231	TCCGAGCCTGGGTCTCCCTCTT
hsa-miR-200b-3p	0.447087	1.44482	3.23164	1.69227	0.059192	0.240183	TAATACTGCCTGGTAATGATGA
hsa-miR-183-5p	4.02379	12.9596	3.22076	1.6874	3.22971e-09	1.13578e-07	TATGGCACTGGTAGAATTCACT
hsa-miR-1285-3p	0.0558859	0.17513	3.13371	1.64787	0.693241	0.915275	TCTGGGCAACAAAGTGAGACCT
hsa-miR-134-5p	0.0558859	0.17513	3.13371	1.64787	0.693241	0.915275	TGTGACTGGTTGACCAGAGGGG
hsa-miR-628-3p	0.0558859	0.17513	3.13371	1.64787	0.693241	0.915275	TCTAGTAAGAGTGGCAGTCGA
hsa-miR-664a-5p	0.0558859	0.17513	3.13371	1.64787	0.693241	0.915275	ACTGGCTAGGGAAAATGATTGGAT
hsa-miR-125b-5p	6.25922	18.9141	3.02179	1.5954	2.85153e-11	1.20335e-09	TCCCTGAGACCCTAACTTGTGA
hsa-miR-136-3p	0.223544	0.656738	2.93785	1.55476	0.29305	0.567281	CATCATCGTCTCAAATGAGTCT
hsa-miR-199a-5p	2.90607	8.5376	2.93785	1.55476	1.77885e-05	0.000317146	CCCAGTGTTCAGACTACCTGTTC
hsa-miR-128-3p	1.11772	3.23991	2.89868	1.5354	0.0106368	0.0606584	TCACAGTGAACCGGTCTCTTT
hsa-let-7d-3p	2.01189	5.60417	2.78552	1.47795	0.00130544	0.011477	CTATACGACCTGCTGCCTTTCT
hsa-miR-222-3p	0.502973	1.40104	2.78552	1.47795	0.12563	0.395639	AGCTACATCTGGCTACTGGGT
hsa-miR-145-5p	0.726517	2.014	2.77213	1.47099	0.0629351	0.245913	GTCCAGTTTTCCCAGGAATCCCT
hsa-miR-205-5p	0.111772	0.306478	2.74199	1.45523	0.587527	0.834803	TCCTTCATTCCACCGGAGTCTG
hsa-miR-20a-5p	0.894175	2.45182	2.74199	1.45523	0.0418608	0.18595	TAAAGTGCTTATAGTGCAGGTAG
hsa-miR-4485-3p	0.27943	0.744303	2.66365	1.41341	0.32743	0.61962	TAACGGCCGCGGTACCCTAA
hsa-miR-339-5p	0.391202	0.963216	2.4622	1.29995	0.320533	0.609302	TCCCTGTCCTCCAGGAGCTCACG
hsa-miR-483-5p	0.391202	0.963216	2.4622	1.29995	0.320533	0.609302	AAGACGGGAGGAAAGAAGGGAG
hsa-miR-199b-5p	0.447087	1.09456	2.44821	1.29173	0.288806	0.561641	CCCAGTGTTTAGACTATCTGTTC
hsa-miR-200c-3p	6.20334	15.1488	2.44203	1.28808	1.80368e-05	0.000317146	TAATACTGCCGGGTAATGATGGA
hsa-miR-629-5p	0.447087	1.05078	2.35028	1.23283	0.343317	0.643911	TGGGTTTACGTTGGGAGAACT
hsa-miR-193a-5p	0.0558859	0.131348	2.35028	1.23283	0.912704	0.932594	TGGGTCTTTGCGGGCGAGATGA
hsa-miR-9-5p	0.0558859	0.131348	2.35028	1.23283	0.912704	0.932594	TCTTTGGTTATCTAGCTGTATGA
hsa-miR-29a-3p	2.01189	4.59717	2.285	1.19219	0.043615	0.191724	TAGCACCATCTGAAATCGGTTA
hsa-miR-502-3p	0.391202	0.875651	2.23836	1.16244	0.453893	0.765918	AATGCACCTGGGCAAGGATTCA
hsa-miR-182-5p	9.66827	21.4535	2.21896	1.14988	3.48598e-05	0.000565801	TTTGGCAATGGTAGAACTCACACT
hsa-miR-106b-3p	2.06778	4.5096	2.18089	1.12492	0.0757087	0.260407	CCGCACTGTGGGTACTTGCTGC
hsa-miR-378a-3p	0.502973	1.09456	2.17619	1.1218	0.425618	0.728879	ACTGGACTTGGAGTCAGAAGGC
hsa-miR-302d-3p	1.22949	2.67074	2.17223	1.11918	0.18462	0.468231	TAAGTGCTTCCATGTTTGAGTGT
hsa-miR-345-5p	0.614745	1.31348	2.13662	1.09533	0.399187	0.704841	GCTGACTCCTAGTCCAGGGCTC
hsa-miR-365a-3p>hsa-miR-365b-3p	0.391202	0.831869	2.12645	1.08844	0.534155	0.802183	TAATGCCCCTAAAAATCCTTAT
hsa-miR-10a-5p	20.1189	42.3377	2.10437	1.07339	4.67209e-07	1.15978e-05	TACCCTGTAGATCCGAATTTGTG
hsa-miR-30e-3p	0.558859	1.13835	2.03691	1.02638	0.511646	0.793951	CTTTCAGTCGGATGTTTACAGC
hsa-miR-9-3p	1.84424	3.67773	1.99418	0.995794	0.231897	0.477369	ATAAAGCTAGATAACCGAAAGT
hsa-miR-199a-3p>hsa-miR-199b-3p	2.68252	5.34147	1.99121	0.993646	0.146693	0.448583	ACAGTAGTCTGCACATTGGTTA
hsa-miR-30c-5p	1.22949	2.40804	1.95857	0.969799	0.379208	0.690833	TGTAAACATCCTACACTCTCAGC
hsa-miR-28-5p	0.111772	0.218913	1.95857	0.969799	0.92511	0.942987	AAGGAGCTCACAGTCTATTGAG
hsa-miR-99b-5p	15.3686	29.8597	1.9429	0.958211	0.00143459	0.012355	CACCCGTAGAACCGACCTTGCG
hsa-let-7c-5p	2.4031	4.59717	1.91302	0.935852	0.257404	0.510432	TGAGGTAGTAGGTTGTATGGTT
hsa-miR-21-3p	0.894175	1.70752	1.9096	0.933273	0.522149	0.793951	CAACACCAGTCGATGGGCTGT
hsa-miR-186-5p	10.4507	19.7897	1.89363	0.921155	0.0210257	0.110911	CAAAGAATTCTCCTTTTGGGCT
hsa-miR-30b-5p	2.06778	3.89665	1.88446	0.914151	0.33571	0.632454	TGTAAACATCCTACACTCAGCT
hsa-miR-589-5p	0.27943	0.525391	1.88023	0.910905	0.808227	0.915275	TGAGAACCACGTCTGCTCTGAG
hsa-miR-151a-3p	5.53271	10.3765	1.87548	0.907258	0.114017	0.371325	CTAGACTGAAGCTCCTTGAGG
hsa-miR-127-3p	1.34126	2.49561	1.86064	0.895799	0.483902	0.793951	TCGGATCCGTCTGAGCTTGGCT
hsa-miR-107	0.782403	1.44482	1.84665	0.88491	0.632116	0.891534	AGCAGCATTGTACAGGGCTATCA
hsa-miR-93-5p	1.1736	2.14535	1.828	0.870263	0.56455	0.834803	CAAAGTGCTGTTCGTGCAGGTAG
hsa-miR-15b-5p	0.950061	1.66374	1.75119	0.808336	0.72437	0.915275	TAGCAGCACATCATGGTTTACA
hsa-miR-23a-3p	4.97385	8.58138	1.7253	0.786847	0.417503	0.728879	ATCACATTGCCAGGGATTTCC
hsa-miR-139-5p	0.27943	0.481608	1.72354	0.785375	0.939044	0.947972	TCTACAGTGCACGTGTCTCCAGT
hsa-miR-204-5p	0.27943	0.481608	1.72354	0.785375	0.939044	0.947972	TTCCCTTTGTCATCCTATGCCT
hsa-miR-27a-3p	3.91202	6.69873	1.71235	0.775976	0.510384	0.793951	TTCACAGTGGCTAAGTTCCGC
hsa-miR-150-5p	1.62069	2.7583	1.70193	0.76717	0.7145	0.915275	TCTCCCAACCCTTGTACCAGTG
hsa-miR-146a-5p	21.2367	36.0768	1.6988	0.764516	0.14292	0.443471	TGAGAACTGAATTCCATGGGTT
hsa-miR-584-5p	1.00595	1.70752	1.69743	0.763348	0.799289	0.915275	TTATGGTTTGCCTGGGACTGAG
hsa-miR-26a-5p	111.213	187.871	1.68929	0.756416	0.00154247	0.0127632	TTCAAGTAATCCAGGATAGGCT
hsa-miR-3615	0.391202	0.656738	1.67877	0.747407	0.942502	0.947972	TCTCTCGGCTCCTCGCGGCTC
hsa-miR-149-5p	0.447087	0.744303	1.66478	0.735334	0.943561	0.947972	TCTGGCTCCGTGTCTTCACTCCC
hsa-miR-423-3p	6.81808	11.077	1.62465	0.700127	0.689781	0.915275	AGCTCGGTCTGAGGCCCCTCAGT
novel19_mature	4094.32	6617.3	1.61622	0.69262	3.11283e-20	2.62723e-18	GCATGGGTGGTTCAGTGGTAGAATT
hsa-miR-16-2-3p	1.00595	1.61995	1.61038	0.687399	0.945726	0.947972	CCAATATTACTGTGCTGCTTTA
hsa-miR-100-5p	64.7718	103.371	1.59592	0.674388	0.4266	0.728879	AACCCGTAGATCCGAACTTGTG
hsa-miR-143-3p	6.53865	10.3327	1.58025	0.660149	0.886921	0.917355	TGAGATGAAGCACTGTAGCTC
hsa-miR-185-5p	4.13556	6.5236	1.57744	0.657586	0.929058	0.944729	TGGAGAGAAAGGCAGTTCCTGA
hsa-miR-151a-5p	20.9013	32.7931	1.56895	0.649798	0.864147	0.915275	TCGAGGAGCTCACAGTCTAGT
hsa-miR-152-3p	0.111772	0.17513	1.56685	0.647871	0.869353	0.915275	TCAGTGCATGACAGAACTTGG
hsa-miR-323a-3p	0.111772	0.17513	1.56685	0.647871	0.869353	0.915275	CACATTACACGGTCGACCTCT
hsa-miR-421	0.111772	0.17513	1.56685	0.647871	0.869353	0.915275	ATCAACAGACATTAATTGGGCGC
hsa-miR-196a-5p	0.614745	0.963216	1.56685	0.647871	0.958459	0.958458	TAGGTAGTTTCATGTTGTTGGG
hsa-miR-150-3p	0.0558859	0.0875651	1.56685	0.647871	0.823025	0.915275	CTGGTACAGGCCTGGGGGACAG
hsa-miR-185-3p	0.0558859	0.0875651	1.56685	0.647871	0.823025	0.915275	AGGGGCTGGCTTTCCTCTGGTC
hsa-miR-215-5p	0.0558859	0.0875651	1.56685	0.647871	0.823025	0.915275	ATGACCTATGAATTGACAGAC
hsa-miR-23b-5p	0.0558859	0.0875651	1.56685	0.647871	0.823025	0.915275	TGGGTTCCTGGCATGCTGATTT
hsa-miR-3184-5p	0.0558859	0.0875651	1.56685	0.647871	0.823025	0.915275	TGAGGGGCCTCAGACCGAGCTTTT
hsa-miR-339-3p	0.167658	0.262695	1.56685	0.647871	0.894085	0.922503	TGAGCGCCTCGACGACAGAGCCG
hsa-miR-3688-3p	0.0558859	0.0875651	1.56685	0.647871	0.823025	0.915275	TATGGAAAGACTTTGCCACTCT
hsa-miR-4710	0.0558859	0.0875651	1.56685	0.647871	0.823025	0.915275	GGGTGAGGGCAGGTGGTT
hsa-miR-485-3p	0.0558859	0.0875651	1.56685	0.647871	0.823025	0.915275	GTCATACACGGCTCTCCTCTCT
hsa-miR-550a-5p	0.0558859	0.0875651	1.56685	0.647871	0.823025	0.915275	AGTGCCTGAGGGAGTAAGAGCCC
hsa-miR-885-5p	0.0558859	0.0875651	1.56685	0.647871	0.823025	0.915275	TCCATTACACTACCCTGCCTCT
novel9_mature	0.0558859	0.0875651	1.56685	0.647871	0.823025	0.915275	TGCCTGTCTGCCTGCCCG
hsa-miR-342-5p	0.223544	0.35026	1.56685	0.647871	0.910237	0.932594	AGGGGTGCTATCTGTGATTGA
hsa-miR-4732-5p	0.223544	0.35026	1.56685	0.647871	0.910237	0.932594	TGTAGAGCAGGGAGCAGGAAGCT
hsa-miR-125a-5p	14.9774	23.1172	1.54347	0.626176	0.937378	0.947972	TCCCTGAGACCCTTTAACCTGTGA
hsa-miR-22-3p	9.89181	14.9299	1.50931	0.593893	0.755445	0.915275	AAGCTGCCAGTTGAAGAACTGT
hsa-miR-363-3p	5.70037	8.5376	1.49773	0.582776	0.756502	0.915275	AATTGCACGGTATCCATCTGTA
hsa-let-7a-5p	71.9252	107.399	1.4932	0.578406	0.270134	0.527763	TGAGGTAGTAGGTTGTATAGTT
hsa-miR-191-5p	119.987	179.114	1.49278	0.578002	0.152464	0.462876	CAACGGAATCCCAAAAGCAGCTG
hsa-let-7f-5p	36.3817	54.1152	1.48743	0.57282	0.385109	0.690833	TGAGGTAGTAGATTGTATAGTT
hsa-miR-181a-5p	3.68847	5.47282	1.48376	0.569261	0.747644	0.915275	AACATTCAACGCTGTCGGTGAGT
hsa-miR-484	10.5624	15.5866	1.47566	0.561362	0.569511	0.834803	TCAGGCTCAGTCCCCTCCCGAT
hsa-miR-96-5p	6.42688	9.45703	1.47148	0.557268	0.633007	0.891534	TTTGGCACTAGCACATTTTTGCT
hsa-miR-423-5p	85.5055	124.518	1.45625	0.542261	0.0474721	0.204421	TGAGGGGCAGAGAGCGAGACTTT
hsa-miR-17-5p	0.335316	0.481608	1.43628	0.52234	0.799322	0.915275	CAAAGTGCTTACAGTGCAGGTAG
hsa-let-7b-5p	59.5744	85.2009	1.43016	0.516175	0.0337711	0.160128	TGAGGTAGTAGGTTGTGTGGTT
hsa-let-7i-5p	20.6778	29.0716	1.40593	0.491529	0.129335	0.404292	TGAGGTAGTAGTTTGTGCTGTT
hsa-miR-320a-3p	10.2271	14.098	1.37849	0.463088	0.199384	0.468231	AAAAGCTGGGTTGAGAGGGCGA
hsa-miR-200a-3p	0.894175	1.22591	1.371	0.455226	0.649755	0.899005	TAACACTGTCTGGTAACGATGT
hsa-miR-338-5p	0.223544	0.306478	1.371	0.455226	0.750195	0.915275	AACAATATCCTGGTGCTGAGTG
hsa-miR-4732-3p	0.447087	0.612956	1.371	0.455226	0.715087	0.915275	GCCCTGACCTGTCCTGTTCTG
hsa-miR-30e-5p	0.838289	1.13835	1.35794	0.44142	0.636933	0.892976	TGTAAACATCCTTGACTGGAAG
hsa-miR-21-5p	15.4804	20.8405	1.34625	0.428947	0.0609675	0.24272	TAGCTTATCAGACTGATGTTGA
hsa-miR-4433b-5p	0.391202	0.525391	1.34302	0.425479	0.693514	0.915275	ATGTCCCACCCCCACTCCTGT
hsa-miR-7-5p	2.51487	3.37126	1.34053	0.422804	0.418749	0.728879	TGGAAGACTAGTGATTTTGTTGTT
hsa-miR-23b-3p	1.50892	2.014	1.33473	0.416545	0.507467	0.793951	ATCACATTGCCAGGGATTACCAC
hsa-miR-30d-5p	13.9156	18.4762	1.32774	0.408968	0.0518126	0.216484	TGTAAACATCCCCGACTGGAAG
hsa-miR-744-5p	2.01189	2.67074	1.32747	0.408683	0.437642	0.741706	TGCGGGGCTAGGGCTAACAGCA
hsa-let-7d-5p	11.289	14.8861	1.31864	0.39905	0.0673955	0.258554	AGAGGTAGTAGGTTGCATAGTT
hsa-miR-99a-5p	10.7301	14.0542	1.30979	0.389338	0.0636511	0.246429	AACCCGTAGATCCGATCTTGTG
hsa-let-7g-5p	29.8431	38.9227	1.30424	0.383215	0.00164598	0.0131057	TGAGGTAGTAGTTTGTACAGTT
hsa-miR-126-5p	1.84424	2.36426	1.28197	0.358364	0.369612	0.684106	CATTATTACTTTTGGTACGCG
hsa-miR-486-5p	677.729	865.056	1.2764	0.352085	7.44046e-63	3.13987e-60	TCCTGTACTGAGCTGCCCCGAG
hsa-miR-148a-3p	4.97385	6.26091	1.25876	0.332009	0.119427	0.381805	TCAGTGCACTACAGAACTTTGT
hsa-miR-451a	188.783	237.477	1.25794	0.331059	2.92722e-21	4.11763e-19	AAACCGTTACCATTACTGAGTT
hsa-miR-409-3p	0.558859	0.700521	1.25348	0.325943	0.548742	0.818265	GAATGTTGCTCGGTGAACCCCT
hsa-miR-432-5p	0.27943	0.35026	1.25348	0.325943	0.633792	0.891534	TCTTGGAGTAGGTCATTGGGTGG
hsa-miR-92a-3p	106.407	132.53	1.2455	0.316726	1.08991e-13	5.74928e-12	TATTGCACTTGTCCCGGCCTGT
hsa-miR-126-3p	2.62664	3.23991	1.23348	0.302736	0.210973	0.468231	TCGTACCGTGAGTAATAATGCG
hsa-miR-24-3p	4.58265	5.64795	1.23246	0.301546	0.101471	0.337172	TGGCTCAGTTCAGCAGGAACAG
hsa-miR-223-3p	0.782403	0.963216	1.2311	0.299948	0.463498	0.773107	TGTCAGTTTGTCAAATACCCCA
novel3_mature	0.782403	0.963216	1.2311	0.299948	0.463498	0.773107	GGAATACCAGGTGCTGTAGGCTT
novel5_mature	1.84424	2.23291	1.21075	0.275902	0.254885	0.510432	AGAGGGCGTGAAACCGTTAAGAGG
hsa-miR-122-5p	5.47682	6.61117	1.20712	0.271566	0.0528834	0.218792	TGGAGTGTGACAATGGTGTTTG
hsa-miR-224-5p	1.45303	1.7513	1.20527	0.269359	0.299593	0.574674	TCAAGTCACTAGTGGTTCCGTTTAG
hsa-miR-144-3p	7.60049	9.01921	1.18666	0.246909	0.0156545	0.085795	TACAGTATAGATGATGTACT
hsa-miR-370-3p	0.335316	0.394043	1.17514	0.232833	0.538401	0.805693	GCCTGCTGGGGTGGAACCTGGT
hsa-miR-652-3p	0.558859	0.656738	1.17514	0.232833	0.455558	0.765918	AATGGCGCCACTAGGGTTGTG
hsa-miR-130a-3p	0.111772	0.131348	1.17514	0.232833	0.64837	0.899005	CAGTGCAATGTTAAAAGGGCAT
hsa-miR-18a-3p	0.111772	0.131348	1.17514	0.232833	0.64837	0.899005	ACTGCCCTAAGTGCTCCTTCTGG
hsa-miR-323b-3p	0.111772	0.131348	1.17514	0.232833	0.64837	0.899005	CCCAATACACGGTCGACCTCTT
hsa-miR-192-5p	3.35316	3.7653	1.12291	0.167245	0.0540125	0.221294	CTGACCTATGAATTGACAGCC
hsa-miR-374a-5p	1.06183	1.18213	1.11329	0.154831	0.25163	0.510432	TTATAATACAACCTGATAAGTG
hsa-miR-27b-3p	23.8074	26.2695	1.10342	0.14198	1.04428e-07	3.14776e-06	TTCACAGTGGCTAAGTTCTGC
hsa-miR-425-3p	0.27943	0.306478	1.0968	0.133298	0.494128	0.793951	ATCGGGAATGTCGTGTCCGCCC
hsa-miR-4446-3p	0.27943	0.306478	1.0968	0.133298	0.494128	0.793951	CAGGGCTGGCAGTGACATGGGT
hsa-miR-184	0.782403	0.831869	1.06322	0.0884436	0.263598	0.517388	TGGACGGAGAACTGATAAGGGT
hsa-miR-98-5p	1.56481	1.66374	1.06322	0.0884436	0.123773	0.392724	TGAGGTAGTAAGTTGTATTGTT
hsa-miR-25-3p	11.9037	12.6532	1.06296	0.0880871	3.38105e-05	0.000565801	CATTGCACTTGTCTCGGTCTGA
hsa-miR-16-5p	10.0595	10.6829	1.06198	0.0867552	0.000132075	0.00174173	TAGCAGCACGTAAATATTGGCG
hsa-miR-130b-5p	0.167658	0.17513	1.04457	0.0629085	0.526792	0.793951	ACTCTTTCCCTGTTGCACTAC
hsa-miR-148b-3p	1.1736	1.22591	1.04457	0.0629085	0.16151	0.468231	TCAGTGCATCACAGAACTTTGT
hsa-miR-155-5p	0.167658	0.17513	1.04457	0.0629085	0.526792	0.793951	TTAATGCTAATCGTGATAGGGGTT
hsa-let-7e-5p	3.35316	3.41504	1.01846	0.0263826	0.01445	0.0802358	TGAGGTAGGAGGTTGTATAGTT
hsa-miR-146b-5p	1.90012	1.88265	0.990805	-0.0133271	0.0495214	0.211091	TGAGAACTGAATTCCATAGGCTG
hsa-miR-424-3p	0.223544	0.218913	0.979284	-0.0302009	0.435765	0.741504	CAAAACGTGAGGCGCTGCTAT
hsa-miR-103a-3p	3.74436	3.59017	0.958821	-0.0606662	0.00363434	0.0255615	AGCAGCATTGTACAGGGCTATGA
hsa-miR-26b-5p	1.62069	1.53239	0.945516	-0.080827	0.0472421	0.204421	TTCAAGTAATTCAGGATAGGT
hsa-miR-625-3p	0.27943	0.262695	0.940113	-0.0890946	0.364759	0.678098	GACTATAGAACTTTCCCCCTCA
hsa-miR-486-3p	1.11772	1.007	0.900941	-0.150495	0.0719774	0.260407	CGGGGCAGCTCAGTACAGGAT
hsa-miR-182-3p	0.447087	0.394043	0.881356	-0.182204	0.223314	0.468231	TGGTTCTAGACTTGCCAACTA
hsa-miR-574-3p	0.447087	0.394043	0.881356	-0.182204	0.223314	0.468231	CACGCTCATGCACACACCCACA
novel2_mature	1.45303	1.22591	0.843691	-0.245214	0.0246249	0.126728	GTCTCTGTGGCGCAATGG
hsa-miR-221-3p	14.0833	11.2083	0.795862	-0.329409	9.06049e-14	5.46218e-12	AGCTACATTGTCTGCTGGGTTTC
hsa-miR-329-3p	0.223544	0.17513	0.783427	-0.352129	0.296836	0.571985	AACACACCTGGTTAACCTCTTT
hsa-miR-1-3p	0.27943	0.218913	0.783427	-0.352129	0.251168	0.510432	TGGAATGTAAAGAAGTATGTAT
hsa-miR-10b-3p	0.27943	0.218913	0.783427	-0.352129	0.251168	0.510432	ACAGATTCGATTCTAGGGGAAT
hsa-miR-1273h-3p	0.0558859	0.0437826	0.783427	-0.352129	0.524687	0.793951	CTGCAGACTCGACCTCCCAGGC
hsa-miR-1303	0.0558859	0.0437826	0.783427	-0.352129	0.524687	0.793951	TTTAGAGACGGGGTCTTGCTCT
hsa-miR-193b-3p	0.0558859	0.0437826	0.783427	-0.352129	0.524687	0.793951	AACTGGCCCTCAAAGTCCCGCT
hsa-miR-206	0.0558859	0.0437826	0.783427	-0.352129	0.524687	0.793951	TGGAATGTAAGGAAGTGTGTGG
hsa-miR-330-3p	0.0558859	0.0437826	0.783427	-0.352129	0.524687	0.793951	GCAAAGCACACGGCCTGCAGAGA
hsa-miR-331-5p	0.0558859	0.0437826	0.783427	-0.352129	0.524687	0.793951	CTAGGTATGGTCCCAGGGATCC
hsa-miR-340-3p	0.0558859	0.0437826	0.783427	-0.352129	0.524687	0.793951	TCCGTCTCAGTTACTTTATAGC
hsa-miR-433-3p	0.0558859	0.0437826	0.783427	-0.352129	0.524687	0.793951	ATCATGATGGGCTCCTCGGTGT
hsa-miR-450b-5p	0.0558859	0.0437826	0.783427	-0.352129	0.524687	0.793951	TTTTGCAATATGTTCCTGAATA
hsa-miR-5010-5p	0.0558859	0.0437826	0.783427	-0.352129	0.524687	0.793951	AGGGGGATGGCAGAGCAAAATT
hsa-miR-505-3p	0.0558859	0.0437826	0.783427	-0.352129	0.524687	0.793951	CGTCAACACTTGCTGGTTTCCT
hsa-miR-505-5p	0.0558859	0.0437826	0.783427	-0.352129	0.524687	0.793951	GGGAGCCAGGAAGTATTGATGT
hsa-miR-5189-3p	0.0558859	0.0437826	0.783427	-0.352129	0.524687	0.793951	TGCCAACCGTCAGAGCCCAGA
hsa-miR-625-5p	0.0558859	0.0437826	0.783427	-0.352129	0.524687	0.793951	AGGGGGAAAGTTCTATAGTCC
hsa-miR-654-5p	0.0558859	0.0437826	0.783427	-0.352129	0.524687	0.793951	TGGTGGGCCGCAGAACATGTGC
hsa-miR-664a-3p	0.0558859	0.0437826	0.783427	-0.352129	0.524687	0.793951	TATTCATTTATCCCCAGCCTACA
hsa-miR-99b-3p	0.0558859	0.0437826	0.783427	-0.352129	0.524687	0.793951	CAAGCTCGTGTCTGTGGGTCCG
hsa-miR-361-5p	4.80619	3.7653	0.783427	-0.352129	8.41921e-06	0.000177645	TTATCAGAATCTCCAGGGGTAC
hsa-miR-140-3p	0.111772	0.0875651	0.783427	-0.352129	0.426618	0.728879	TACCACAGGGTAGAACCACGG
hsa-miR-874-3p	0.111772	0.0875651	0.783427	-0.352129	0.426618	0.728879	CTGCCCTGGCCCGAGGGACCGA
novel14_mature	0.111772	0.0875651	0.783427	-0.352129	0.426618	0.728879	CTCTGACCTCTGACCCTCTAGC
novel18_mature	0.111772	0.0875651	0.783427	-0.352129	0.426618	0.728879	AGCACCTGCCGAGCACTGAGA
hsa-miR-151b	0.167658	0.131348	0.783427	-0.352129	0.353725	0.660496	TCGAGGAGCTCACAGTCT
hsa-miR-501-3p	3.46493	2.67074	0.770791	-0.375588	0.000111641	0.00151976	AATGCACCCGGGCAAGGATTCT
hsa-miR-425-5p	2.29132	1.66374	0.726103	-0.461753	0.000746135	0.00740581	AATGACACGATCACTCCCGTTGA
hsa-miR-335-3p	0.670631	0.481608	0.718142	-0.47766	0.0602164	0.242013	TTTTTCATTATTGCTCCTGACC
hsa-miR-142-5p	1.28538	0.919434	0.715303	-0.483374	0.00984445	0.056909	CATAAAGTAGAAAGCACTACT
hsa-miR-654-3p	0.502973	0.35026	0.69638	-0.522054	0.0907719	0.306446	TATGTCTGCTGACCATCACCTT
hsa-miR-3182	0.447087	0.306478	0.685499	-0.544774	0.104233	0.343643	GCTTCTGTAGTGTAGTC
hsa-miR-941	0.726517	0.481608	0.6629	-0.593137	0.0348931	0.16361	CACCCGGCTGTGTGCACATGTGC
hsa-miR-141-3p	0.27943	0.17513	0.626742	-0.674057	0.157906	0.468231	TAACACTGTCTGGTAAAGATGG
hsa-miR-12136	0.950061	0.569173	0.599091	-0.739152	0.00879983	0.0524702	GAAAAAGTCATGGAGGCC
hsa-miR-197-3p	1.34126	0.788086	0.58757	-0.767167	0.00163155	0.0131057	TTCACCACCTTCTCCACCCAGC
novel4_mature	0.223544	0.131348	0.58757	-0.767167	0.180659	0.468231	TCCCTGTCCTCCAGGAGCTCA
hsa-miR-328-3p	0.391202	0.218913	0.559591	-0.837556	0.0722177	0.260407	CTGGCCCTCTCTGCCCTTCCGT
hsa-miR-1301-3p	2.73841	1.48861	0.543602	-0.879376	1.98203e-06	4.64676e-05	TTGCAGCTGCCTGGGAGTGACTTC
hsa-miR-342-3p	0.894175	0.481608	0.538606	-0.892697	0.00588367	0.0400469	TCTCACACAGAAATCGCACCCGT
hsa-miR-362-5p	0.167658	0.0875651	0.522285	-0.937092	0.204867	0.468231	AATCCTTGGAACCTAGGTGTGAGT
novel12_mature	5.97979	2.93343	0.490557	-1.02751	5.28471e-14	3.71691e-12	CCCCGGTGGCCTAATGGA
hsa-miR-766-3p	0.447087	0.218913	0.489642	-1.0302	0.0365697	0.16697	ACTCCAGCCCCACAGCCTCAGC
hsa-miR-361-3p	0.27943	0.131348	0.470056	-1.08909	0.0877174	0.298522	TCCCCCAGGTGTGATTCTGATTT
hsa-miR-30a-5p	0.670631	0.306478	0.456999	-1.12974	0.00797702	0.0521048	TGTAAACATCCTCGACTGGAAG
hsa-miR-374b-5p	1.00595	0.437826	0.435237	-1.20013	0.000868304	0.00832782	ATATAATACAACCTGCTAAGTG
hsa-miR-181a-2-3p	0.111772	0.0437826	0.391714	-1.35213	0.226349	0.468231	ACCACTGACCGTTGACTGTACC
hsa-miR-29b-3p	0.111772	0.0437826	0.391714	-1.35213	0.226349	0.468231	TAGCACCATTTGAAATCAGTGTT
hsa-miR-31-5p	0.111772	0.0437826	0.391714	-1.35213	0.226349	0.468231	AGGCAAGATGCTGGCATAGCT
hsa-miR-92b-5p	0.111772	0.0437826	0.391714	-1.35213	0.226349	0.468231	AGGGACGGGACGCGGTGCAGTG
hsa-miR-769-5p	0.950061	0.306478	0.322588	-1.63224	0.000195512	0.00239567	TGAGACCTCTGGGTTCTGAGCT
hsa-miR-28-3p	1.95601	0.612956	0.313371	-1.67406	6.43151e-08	2.08777e-06	CACTAGATTGTGAGCTCCTGGA
hsa-miR-503-5p	0.167658	0.0437826	0.261142	-1.93709	0.0928354	0.310925	TAGCAGCGGGAACAGTTCTGCAG
hsa-miR-532-5p	0.558859	0.131348	0.235028	-2.08909	0.00147755	0.0124705	CATGCCTTGAGTGTAGGACCGT
hsa-miR-15b-3p	1.00595	0.218913	0.217619	-2.20013	1.22965e-05	0.000235869	CGAATCATTATTTGCTGCTCTA
hsa-miR-106b-5p	0.223544	0.0437826	0.195857	-2.35213	0.0368195	0.16697	TAAAGTGCTGACAGTGCAGAT
hsa-miR-532-3p	0.223544	0.0437826	0.195857	-2.35213	0.0368195	0.16697	CCTCCCACACCCAAGGCTTGCA
hsa-miR-543	0.447087	0.0875651	0.195857	-2.35213	0.00290214	0.0210996	AAACATTCGCGGTGCACTTCTT
hsa-miR-139-3p	0.502973	0.0875651	0.174095	-2.52205	0.00115837	0.0106268	TGGAGACGCGGCCCTGTTGGAGT
hsa-miR-369-3p	0.447087	0.0437826	0.0979284	-3.35213	0.00075462	0.00740581	AATAATACATGGTTGATCTTT
hsa-miR-132-3p	0.502973	0.0437826	0.0870475	-3.52205	0.000277393	0.00300153	TAACAGTCTACAGCCATGGTCG
hsa-miR-19b-3p	0.558859	0.0437826	0.0783427	-3.67406	0.000101197	0.00151398	TGTGCAAATCCATGCAAAACTGA
hsa-let-7b-3p	0.0558859	0	0.0178936	-5.80441	0.225312	0.468231	CTATACAACCTACTGCCTTCCC
hsa-let-7i-3p	0.0558859	0	0.0178936	-5.80441	0.225312	0.468231	CTGCGCAAGCTACTGCCTTGCT
hsa-miR-10a-3p	0.0558859	0	0.0178936	-5.80441	0.225312	0.468231	CAAATTCGTATCTAGGGGAATA
hsa-miR-1180-5p	0.0558859	0	0.0178936	-5.80441	0.225312	0.468231	GGACCCACCCGGCCGGGAATA
hsa-miR-1226-3p	0.0558859	0	0.0178936	-5.80441	0.225312	0.468231	TCACCAGCCCTGTGTTCCCTAG
hsa-miR-1273h-5p	0.0558859	0	0.0178936	-5.80441	0.225312	0.468231	CTGGGAGGTCAAGGCTGCAGT
hsa-miR-128-1-5p	0.0558859	0	0.0178936	-5.80441	0.225312	0.468231	CGGGGCCGTAGCACTGTCTGAGA
hsa-miR-181d-5p	0.0558859	0	0.0178936	-5.80441	0.225312	0.468231	AACATTCATTGTTGTCGGTGGGT
hsa-miR-191-3p	0.0558859	0	0.0178936	-5.80441	0.225312	0.468231	GCTGCGCTTGGATTTCGTCCCC
hsa-miR-195-5p	0.0558859	0	0.0178936	-5.80441	0.225312	0.468231	TAGCAGCACAGAAATATTGGC
hsa-miR-197-5p	0.0558859	0	0.0178936	-5.80441	0.225312	0.468231	CGGGTAGAGAGGGCAGTGGGAGG
hsa-miR-214-3p	0.0558859	0	0.0178936	-5.80441	0.225312	0.468231	ACAGCAGGCACAGACAGGCAGT
hsa-miR-25-5p	0.0558859	0	0.0178936	-5.80441	0.225312	0.468231	AGGCGGAGACTTGGGCAATTG
hsa-miR-296-5p	0.0558859	0	0.0178936	-5.80441	0.225312	0.468231	AGGGCCCCCCCTCAATCCTGT
hsa-miR-3120-3p	0.0558859	0	0.0178936	-5.80441	0.225312	0.468231	CACAGCAAGTGTAGACAGGCA
hsa-miR-3130-5p	0.0558859	0	0.0178936	-5.80441	0.225312	0.468231	TACCCAGTCTCCGGTGCAGCC
hsa-miR-3138	0.0558859	0	0.0178936	-5.80441	0.225312	0.468231	TGTGGACAGTGAGGTAGAGGGAGT
hsa-miR-3150a-5p	0.0558859	0	0.0178936	-5.80441	0.225312	0.468231	CAACCTCGACGATCTCCTCAGC
hsa-miR-3173-3p	0.0558859	0	0.0178936	-5.80441	0.225312	0.468231	AAAGGAGGAAATAGGCAGGCCA
hsa-miR-3200-5p	0.0558859	0	0.0178936	-5.80441	0.225312	0.468231	AATCTGAGAAGGCGCACAAGGT
hsa-miR-326	0.0558859	0	0.0178936	-5.80441	0.225312	0.468231	CCTCTGGGCCCTTCCTCCAG
hsa-miR-3620-3p	0.0558859	0	0.0178936	-5.80441	0.225312	0.468231	TCACCCTGCATCCCGCACCCAG
hsa-miR-376a-3p	0.0558859	0	0.0178936	-5.80441	0.225312	0.468231	ATCATAGAGGAAAATCCACGT
hsa-miR-4306	0.0558859	0	0.0178936	-5.80441	0.225312	0.468231	TGGAGAGAAAGGCAGTA
hsa-miR-4326	0.0558859	0	0.0178936	-5.80441	0.225312	0.468231	TGTTCCTCTGTCTCCCAGAC
hsa-miR-4659b-3p	0.0558859	0	0.0178936	-5.80441	0.225312	0.468231	TTTCTTCTTAGACATGGCAGCT
hsa-miR-4753-5p	0.0558859	0	0.0178936	-5.80441	0.225312	0.468231	CAAGGCCAAAGGAAGAGAACAG
hsa-miR-4755-5p	0.0558859	0	0.0178936	-5.80441	0.225312	0.468231	TTTCCCTTCAGAGCCTGGCTTT
hsa-miR-4773	0.0558859	0	0.0178936	-5.80441	0.225312	0.468231	CAGAACAGGAGCATAGAAAGGC
hsa-miR-493-3p	0.0558859	0	0.0178936	-5.80441	0.225312	0.468231	TGAAGGTCTACTGTGTGCCAGG
hsa-miR-504-5p	0.0558859	0	0.0178936	-5.80441	0.225312	0.468231	AGACCCTGGTCTGCACTCTATC
hsa-miR-548j-5p	0.0558859	0	0.0178936	-5.80441	0.225312	0.468231	AAAAGTAATTGCGGTCTTTGGT
hsa-miR-550a-3-5p	0.0558859	0	0.0178936	-5.80441	0.225312	0.468231	AGTGCCTGAGGGAGTAAGAG
hsa-miR-556-5p	0.0558859	0	0.0178936	-5.80441	0.225312	0.468231	GATGAGCTCATTGTAATATGAG
hsa-miR-5581-3p	0.0558859	0	0.0178936	-5.80441	0.225312	0.468231	TTCCATGCCTCCTAGAAGTTCC
hsa-miR-616-3p	0.0558859	0	0.0178936	-5.80441	0.225312	0.468231	AGTCATTGGAGGGTTTGAGCAG
hsa-miR-656-3p	0.0558859	0	0.0178936	-5.80441	0.225312	0.468231	AATATTATACAGTCAACCTCT
hsa-miR-664b-3p	0.0558859	0	0.0178936	-5.80441	0.225312	0.468231	TTCATTTGCCTCCCAGCCTACA
hsa-miR-6862-5p	0.0558859	0	0.0178936	-5.80441	0.225312	0.468231	CGGGCATGCTGGGAGAGACTTT
hsa-miR-758-3p	0.0558859	0	0.0178936	-5.80441	0.225312	0.468231	TTTGTGACCTGGTCCACTAACC
hsa-miR-885-3p	0.0558859	0	0.0178936	-5.80441	0.225312	0.468231	AGGCAGCGGGGTGTAGTGGATA
novel11_mature	0.0558859	0	0.0178936	-5.80441	0.225312	0.468231	CCCCCCGGAGCGGCCCTGAGAC
novel17_mature	0.0558859	0	0.0178936	-5.80441	0.225312	0.468231	TGTGCCCTGAGACTGCTAAGT
novel25_mature	0.0558859	0	0.0178936	-5.80441	0.225312	0.468231	TCAGCGTTGGTTCCCGTCTTG
novel27_mature	0.0558859	0	0.0178936	-5.80441	0.225312	0.468231	CCGCCCGCTCCAGACCCCACGC
novel30_mature	0.0558859	0	0.0178936	-5.80441	0.225312	0.468231	CAAACCTGGGATCTAAAAGCA
novel35_mature	0.0558859	0	0.0178936	-5.80441	0.225312	0.468231	AGAGGCCCTGCAGGAGAA
novel41_mature	0.0558859	0	0.0178936	-5.80441	0.225312	0.468231	CTCCCTGGTGCTGTGGGACGCGG
hsa-miR-11400	0.111772	0	0.00894679	-6.80441	0.0756242	0.260407	TCGGCTGTGTATCTCTGTGTC
hsa-miR-132-5p	0.111772	0	0.00894679	-6.80441	0.0756242	0.260407	ACCGTGGCTTTCGATTGTTACT
hsa-miR-219a-2-3p	0.111772	0	0.00894679	-6.80441	0.0756242	0.260407	AGAATTGTGGCTGGACATCTGT
hsa-miR-29b-1-5p	0.111772	0	0.00894679	-6.80441	0.0756242	0.260407	GCTGGTTTCATATGGTGGTTTAGA
hsa-miR-30a-3p	0.111772	0	0.00894679	-6.80441	0.0756242	0.260407	CTTTCAGTCGGATGTTTGCAGC
hsa-miR-7-1-3p	0.111772	0	0.00894679	-6.80441	0.0756242	0.260407	CAACAAATCACAGTCTGCCATA
hsa-miR-7706	0.111772	0	0.00894679	-6.80441	0.0756242	0.260407	TGAAGCGCCTGTGCTCTGCCGAGA
novel21_mature	0.111772	0	0.00894679	-6.80441	0.0756242	0.260407	GAGAGTTTGATCCTGGCTCAG
novel26_mature	0.111772	0	0.00894679	-6.80441	0.0756242	0.260407	GGGAGCGTGGGGCCTGGCT
hsa-miR-1268b	0.167658	0	0.00596453	-7.38938	0.0253827	0.127518	CGGGCGTGGTGGTGGGGGTG
hsa-miR-144-5p	0.167658	0	0.00596453	-7.38938	0.0253827	0.127518	GGATATCATCATATACTGTAAG
hsa-miR-33b-3p	0.223544	0	0.0044734	-7.80441	0.0085195	0.0521048	CAGTGCCTCGGCAGTGCAGCCC
hsa-miR-642a-3p	0.223544	0	0.0044734	-7.80441	0.0085195	0.0521048	AGACACATTTGGAGAGGGAACC
hsa-miR-671-3p	0.223544	0	0.0044734	-7.80441	0.0085195	0.0521048	TCCGGTTCTCAGGGCTCCACC
hsa-miR-6777-5p	0.223544	0	0.0044734	-7.80441	0.0085195	0.0521048	ACGGGGAGTCAGGCAGTGGTGGA
novel28_mature	0.223544	0	0.0044734	-7.80441	0.0085195	0.0521048	ACCAGGCAACAGAACGAGAC
novel6_mature	0.223544	0	0.0044734	-7.80441	0.0085195	0.0521048	CAACAGCCTCGTTCTTCCTGC
hsa-miR-655-3p	0.27943	0	0.00357872	-8.12634	0.00285951	0.0210996	ATAATACATGGTTAACCTCTTT
novel10_mature	0.335316	0	0.00298227	-8.38938	0.000959772	0.00900053	GATCTGAGGGCTGGGCACGGG
hsa-miR-320c	0.558859	0	0.00178936	-9.12634	1.21808e-05	0.000235869	AAAAGCTGGGTTGAGAGGGT
hsa-miR-20b-5p	0.614745	0	0.00162669	-9.26384	4.08839e-06	9.08053e-05	CAAAGTGCTCATAGTGCAGGTAG
hsa-miR-135b-5p	0.726517	0	0.00137643	-9.50485	4.60581e-07	1.15978e-05	TATGGCTTTTCATTCCTATGTGA

## Sheet: FC>2, adj. p<0.05
FC>2 and adjusted p-value<0.05
ranked by fold change
miRNA ID	Relative expression_control group	Relative expression_LPS group	Fold change (FC)	log2 (FC)_LPS vs Control	p-value	Adjusted p-value	Sequence
hsa-miR-320b	0	3.10856	3108.56	11.602	3.26562e-13	1.53121e-11	AAAAGCTGGGTTGAGAGGGCAA
hsa-miR-200b-5p	0	1.61995	1619.95	10.6617	3.56699e-07	1.00351e-05	CATCTTACTGGGCAGCATTGGA
hsa-miR-1255a	0	1.05078	1050.78	10.0372	7.26235e-05	0.00113508	AGGATGAGCAAAGAAAGTAGATT
hsa-miR-548e-3p	0	1.007	1007	9.97585	0.000109314	0.00151976	AAAAACTGAGACTACTTTTGCA
hsa-miR-6529-5p	0	0.963216	963.216	9.91172	0.000164541	0.00210413	GAGAGATCAGAGGCGCAGAGTG
hsa-miR-148a-5p	0	0.919434	919.434	9.8446	0.000247669	0.00275043	AAAGTTCTGAGACACTCCGACT
hsa-miR-302c-3p	0	0.875651	875.651	9.77421	0.000372795	0.00393298	TAAGTGCTTCCATGTTTCAGTGG
novel31_mature	0	0.831869	831.869	9.70021	0.000561135	0.00577559	AGGAGAAACCCAGGCAGAAAG
hsa-miR-125b-1-3p	0	0.744303	744.303	9.53975	0.00127135	0.0114151	ACGGGTTAGGCTCTTGGGAGCT
hsa-miR-577	0	0.656738	656.738	9.35917	0.00288045	0.0210996	TAGATAAAATATTGGTACCTG
hsa-miR-3613-5p	0	0.612956	612.956	9.25964	0.00433569	0.0299944	TGTTGTACTTTTTTTTTTGTTC
novel32_mature	0	0.437826	437.826	8.77421	0.0222562	0.115952	GGATGGGGACAAAGAGAA
hsa-miR-4484	0	0.394043	394.043	8.62221	0.0335003	0.160128	AAAAGGCGGGAGAAGCCCCA
hsa-miR-7976	0	0.394043	394.043	8.62221	0.0335003	0.160128	TGCCCTGAGACTTTTGCTC
hsa-miR-145-3p	0.0558859	1.26969	22.7194	4.50585	0.000104041	0.00151398	GGATTCCTGGAAATACTGTTCT
hsa-miR-576-5p	0.0558859	1.18213	21.1525	4.40276	0.000221428	0.00252547	ATTCTAATTTCTCCACGTCTTT
hsa-miR-203a-3p	0.0558859	0.744303	13.3183	3.73533	0.00895227	0.0524702	GTGAAATGTTTAGGACCACTAG
hsa-miR-450a-5p	0.0558859	0.744303	13.3183	3.73533	0.00895227	0.0524702	TTTTGCGATGTGTTCCTAATAT
hsa-miR-375-3p	0.111772	1.40104	12.5348	3.64787	0.000207467	0.00243198	TTTGTTCGTTCGGCTCGCGTGA
hsa-miR-302b-3p	0.726517	8.31869	11.4501	3.51729	2.18381e-20	2.30392e-18	TAAGTGCTTCCATGTTTTAGTAG
hsa-miR-877-5p	0.0558859	0.612956	10.968	3.45523	0.0261643	0.129898	GTAGAGGAGATGGCGCAGGG
hsa-miR-30c-1-3p	0.0558859	0.569173	10.1846	3.34831	0.0371924	0.16697	CTGGGAGAGGGTTGTTTACTCC
hsa-miR-2110	0.167658	1.31348	7.83427	2.9698	0.00170836	0.0133505	TTGGGGAAACGGCCGCTGAGTG
hsa-miR-429	0.223544	1.40104	6.26742	2.64787	0.00294994	0.0210996	TAATACTGTCTGGTAAAACCGT
hsa-miR-335-5p	1.1736	6.74251	5.74513	2.52234	7.18213e-11	2.75532e-09	TCAAGAGCAATAACGAAAAATGT
hsa-miR-181b-5p	0.167658	0.963216	5.74513	2.52234	0.0208606	0.110911	AACATTCATTGCTGTCGGTGGGT
hsa-miR-499a-5p	0.167658	0.919434	5.48399	2.45523	0.02809	0.137837	TTAAGACTTGCAGTGATGTTT
hsa-miR-101-3p	0.223544	1.13835	5.09228	2.34831	0.0172648	0.093407	TACAGTACTGTGATAACTGAA
hsa-miR-1180-3p	0.447087	2.05778	4.60263	2.20246	0.00196604	0.0150849	TTTCCGGCTCGCGTGGGTGTGT
hsa-miR-500a-3p	0.447087	1.7513	3.91714	1.9698	0.0116997	0.0658304	ATGCACCTGGGCAAGGATTCTG
hsa-miR-10b-5p	8.49466	32.3115	3.80374	1.92742	3.44575e-28	7.27054e-26	TACCCTGTAGAACCGAATTTGTG
hsa-miR-92b-3p	1.34126	4.59717	3.42749	1.77715	0.000198693	0.00239567	TATTGCACTCGTCCCGGCCTCC
hsa-miR-183-5p	4.02379	12.9596	3.22076	1.6874	3.22971e-09	1.13578e-07	TATGGCACTGGTAGAATTCACT
hsa-miR-125b-5p	6.25922	18.9141	3.02179	1.5954	2.85153e-11	1.20335e-09	TCCCTGAGACCCTAACTTGTGA
hsa-miR-199a-5p	2.90607	8.5376	2.93785	1.55476	1.77885e-05	0.000317146	CCCAGTGTTCAGACTACCTGTTC
hsa-miR-128-3p	1.11772	3.23991	2.89868	1.5354	0.0106368	0.0606584	TCACAGTGAACCGGTCTCTTT
hsa-let-7d-3p	2.01189	5.60417	2.78552	1.47795	0.00130544	0.011477	CTATACGACCTGCTGCCTTTCT
hsa-miR-20a-5p	0.894175	2.45182	2.74199	1.45523	0.0418608	0.18595	TAAAGTGCTTATAGTGCAGGTAG
hsa-miR-200c-3p	6.20334	15.1488	2.44203	1.28808	1.80368e-05	0.000317146	TAATACTGCCGGGTAATGATGGA
hsa-miR-29a-3p	2.01189	4.59717	2.285	1.19219	0.043615	0.191724	TAGCACCATCTGAAATCGGTTA
hsa-miR-182-5p	9.66827	21.4535	2.21896	1.14988	3.48598e-05	0.000565801	TTTGGCAATGGTAGAACTCACACT
hsa-miR-10a-5p	20.1189	42.3377	2.10437	1.07339	4.67209e-07	1.15978e-05	TACCCTGTAGATCCGAATTTGTG
novel12_mature	5.97979	2.93343	0.490557	-1.02751	5.28471e-14	3.71691e-12	CCCCGGTGGCCTAATGGA
hsa-miR-766-3p	0.447087	0.218913	0.489642	-1.0302	0.0365697	0.16697	ACTCCAGCCCCACAGCCTCAGC
hsa-miR-30a-5p	0.670631	0.306478	0.456999	-1.12974	0.00797702	0.0521048	TGTAAACATCCTCGACTGGAAG
hsa-miR-374b-5p	1.00595	0.437826	0.435237	-1.20013	0.000868304	0.00832782	ATATAATACAACCTGCTAAGTG
hsa-miR-769-5p	0.950061	0.306478	0.322588	-1.63224	0.000195512	0.00239567	TGAGACCTCTGGGTTCTGAGCT
hsa-miR-28-3p	1.95601	0.612956	0.313371	-1.67406	6.43151e-08	2.08777e-06	CACTAGATTGTGAGCTCCTGGA
hsa-miR-532-5p	0.558859	0.131348	0.235028	-2.08909	0.00147755	0.0124705	CATGCCTTGAGTGTAGGACCGT
hsa-miR-15b-3p	1.00595	0.218913	0.217619	-2.20013	1.22965e-05	0.000235869	CGAATCATTATTTGCTGCTCTA
hsa-miR-106b-5p	0.223544	0.0437826	0.195857	-2.35213	0.0368195	0.16697	TAAAGTGCTGACAGTGCAGAT
hsa-miR-532-3p	0.223544	0.0437826	0.195857	-2.35213	0.0368195	0.16697	CCTCCCACACCCAAGGCTTGCA
hsa-miR-543	0.447087	0.0875651	0.195857	-2.35213	0.00290214	0.0210996	AAACATTCGCGGTGCACTTCTT
hsa-miR-139-3p	0.502973	0.0875651	0.174095	-2.52205	0.00115837	0.0106268	TGGAGACGCGGCCCTGTTGGAGT
hsa-miR-369-3p	0.447087	0.0437826	0.0979284	-3.35213	0.00075462	0.00740581	AATAATACATGGTTGATCTTT
hsa-miR-132-3p	0.502973	0.0437826	0.0870475	-3.52205	0.000277393	0.00300153	TAACAGTCTACAGCCATGGTCG
hsa-miR-19b-3p	0.558859	0.0437826	0.0783427	-3.67406	0.000101197	0.00151398	TGTGCAAATCCATGCAAAACTGA
hsa-miR-1268b	0.167658	0	0.00596453	-7.38938	0.0253827	0.127518	CGGGCGTGGTGGTGGGGGTG
hsa-miR-144-5p	0.167658	0	0.00596453	-7.38938	0.0253827	0.127518	GGATATCATCATATACTGTAAG
hsa-miR-33b-3p	0.223544	0	0.0044734	-7.80441	0.0085195	0.0521048	CAGTGCCTCGGCAGTGCAGCCC
hsa-miR-642a-3p	0.223544	0	0.0044734	-7.80441	0.0085195	0.0521048	AGACACATTTGGAGAGGGAACC
hsa-miR-671-3p	0.223544	0	0.0044734	-7.80441	0.0085195	0.0521048	TCCGGTTCTCAGGGCTCCACC
hsa-miR-6777-5p	0.223544	0	0.0044734	-7.80441	0.0085195	0.0521048	ACGGGGAGTCAGGCAGTGGTGGA
novel28_mature	0.223544	0	0.0044734	-7.80441	0.0085195	0.0521048	ACCAGGCAACAGAACGAGAC
novel6_mature	0.223544	0	0.0044734	-7.80441	0.0085195	0.0521048	CAACAGCCTCGTTCTTCCTGC
hsa-miR-655-3p	0.27943	0	0.00357872	-8.12634	0.00285951	0.0210996	ATAATACATGGTTAACCTCTTT
novel10_mature	0.335316	0	0.00298227	-8.38938	0.000959772	0.00900053	GATCTGAGGGCTGGGCACGGG
hsa-miR-320c	0.558859	0	0.00178936	-9.12634	1.21808e-05	0.000235869	AAAAGCTGGGTTGAGAGGGT
hsa-miR-20b-5p	0.614745	0	0.00162669	-9.26384	4.08839e-06	9.08053e-05	CAAAGTGCTCATAGTGCAGGTAG
hsa-miR-135b-5p	0.726517	0	0.00137643	-9.50485	4.60581e-07	1.15978e-05	TATGGCTTTTCATTCCTATGTGA
